# Supplementary material for: Defining a TCF1-expressing progenitor allogeneic CD8+ T cell subset in acute graft-versus-host disease
Source: Nat Commun. 2023 Sep 22;14:5869. doi: 10.1038/s41467-023-41357-9 (PMC10516895; doi:10.1038/s41467-023-41357-9)
Supplement: Supplementary file 4 — Source Data [file 41467_2023_41357_MOESM4_ESM.xlsx]

## Sheet: Fig. 1b
Fig. 1b
The loss of body weight during the course of acute GvHD driven by allogeneic transplantation (Balb/c to C57bl/6)
		day 0	day 4	day 7	day 11	day 14	day 18	day 21	day 25	day 28
																						1
	Exp1	0	-15.3061	-23.4694	0.510204	-8.16327	-10.2041	-18.3673	-20.9184	-25												1
		0	-10.9948	-21.466	0.52356	-2.6178	-5.75916	-7.8534	-12.5654	-12.5654												1
		0	-11.8919	-21.6216	0.540541	-2.7027	-0.54054	-3.24324	-6.48649	-10.2703												1
		0	-13.1579	-24.2105	-4.21053	-7.89474	-18.9474	-22.1053														1
		0	-15.508	-19.7861	-13.369	-10.1604	-22.4599															1
		0	-9.375	-20.8333	5.20833	2.08333	-2.60417	-6.25	-5.72917	-10.4167												1
		0	-8.5	-25	0	-2	-9.5	-16	-22	-27												1
		0	-9.23913	-16.8478	2.17391	0.543478	-4.34783	-3.26087	-10.3261	-10.8696												1
		0	-10.5556	-20	5	-0.55556	-5	-7.22222	-11.6667	-12.7778												1
	Exp 2	0	-11.2245	-25.5102	15.8163	2.04082	-9.69388	-10.2041	-14.7959	-16.8367												1
		0	-10.1604	-24.5989	1.60428	0.53476	-1.06952	-3.74332	-9.62567	-8.55615												1
		0	-8.99471	-25.9259	3.7037	-3.7037	-5.29101	-5.82011	-13.2275	-16.4021												1
		0	-12.0219	-26.776	5.46448	-4.3716	-3.82514	-10.3825	-12.5683	-11.4754												1
		0	-6.48649	-23.2432	7.02703	-4.3243	-12.973	-0.540541	-9.18919	-9.72973												1
		0	-9.14286	-20	14.2857	-1.7143	-0.57143	-3.42857	-9.71429	-9.14286												1
		0	-11.5578	-29.1457	-3.01508	-12.06	-24.6231	-16.5829	-23.1156	-16.0804												1
		0	-8.69565	-25.5435	8.69565	0.54348	1.63044	1.08696	-10.8696	-7.06522												1
		0	-10.0529	-23.8095	3.1746	-4.2328	-3.1746	-5.82011	-15.873	-14.8148												1
		0	-10.9948	-28.7958	0	-5.7592	-6.28272	-18.3246	-25.6545	-26.7016												1
		0	-10	-31.5	-9	-12	-12.5	-14.5	-25	-26												1
		0	-15.8974	-28.2051	5.12821	2.05128	-5.64103	-6.15385	-8.71795	-9.23077												1
		0	-12.6984	-26.9841	-11.1111	-4.7619	-5.82011	-3.1746	-7.40741	-7.40741												1
		0	-12.5714	-24.5714	3.42857																	1
		0	-11.2245	-26.5306	2.04082	0	2.04082	-2.55102	-5.61224	-6.63265												1
		0	-9.47368	-26.3158	7.89474	-2.1053	1.05263	-2.63158	-6.31579	-2.10526												1
		0	-12.9944	-32.7684	-3.38983	-5.0847	-14.6893	-15.2542	-25.9887	-33.8983												1
	Exp 3	0	0	-24	-24	-4.5	-12	-9	-13	-21.5												1
		0	-9.13462	-26.4423	-1.44231	-2.8846	-20.6731	-21.6346	-24.0385	-27.8846												1
		0	-7.8341	-28.1106	-18.894	-23.041	-36.4055	-34.1014	-38.7097	-41.9355												1
		0	-5.58376	-26.3959	-0.50761	-0.5076	-10.1523	-11.6751	-9.64467	-11.6751												1
		0	7.58294	-26.0664	-15.1659	-6.6351	-10.9005	-11.8483	-13.2701	-13.7441												1
		0	-6.43564	-27.7228	-8.41584	0.49505	-9.40594	-13.8614	-15.3465	-16.3366												1
		0	-8	-30	-25	-24.5	-25															1
		0	-2.45098	-27.451	-31.3725	-13.235	-28.4314	-26.4706	-33.8235													1
		0	-6.5	-28	-20.5	-5.5	-8.5	-10.5	-9.5	-15.5												1
		0	-8.0402	-24.6231	-0.50251	0.50251	-8.0402	-12.5628	-16.0804	-18.593												1
		0	-3.84615	-24.359	-9.40171	-2.5641	-5.98291	-9.40171	-10.6838	-14.1026												1
		0	-9.32642	-23.3161	4.14508	3.62694	-15.544	-20.2073	-23.3161	-25.9067												1
		0	-8.85417	-27.6042	-2.08333	-2.0833	-15.1042	-11.4583	-13.5417	-18.75												1
		0	-3.8674	-19.8895	6.07735	4.97238	0	1.65746	-6.07735	-4.97238												1
		0	-2.88462	-26.4423	-3.84615	0.96154	-8.65385	-5.76923	-4.80769	-12.0192												1
		0	-1.06952	-19.7861	15.508	9.62567	6.95187	6.95187	-6.41711	-15.508												1
		0	-9.09091	-27.2727	-5.26316	-12.44	-21.5311															1
		0	-3.68421	-27.8947	-15.2632	-3.1579	-6.31579	-6.84211	-10.5263	-12.1053												1
		0	-4	-25	5	0	-11	-13.5	-22.5	-21												1
		0	-5	-28	-7.5	-2	-16	-18	-27	-23.5												1
		0	-6.77083	-29.1667	-2.60417	-3.125	-11.4583	-13.0208	-19.7917	-17.7083												1
		0	-7.9602	-29.8507	-12.4378	-5.4726	-16.9154	-17.9104	-20.398	-19.403												1
		0	-4.32692	-26.4423	-3.36538	0	-10.5769	-16.3462	-23.5577	-22.5962												1
		0	-7.25389	-24.8705	3.62694	3.62694	-11.399	-7.77202	-13.9896	-18.6528												1
		0	-5	-27.5	-0.5	2.5	0	-2.5	-6.5	-10.5												1
	Exp 4	0	-8.71795	-29.2308	-1.53846	-2.0513	2.05128	1.02564														1
		0	-16.3934	-34.4262	-9.83607	-7.6503	-16.3934	-21.8579														1
		0	-15	-35.5	-14	-15	-18	-26.5	-27.5													1
		0	-9.89583	-30.2083	-1.5625	0.52083	-6.77083	-2.60417	-10.9375	-9.89583												1
		0	-14.7541	-30.6011	0	-1.0929	-9.28962	-13.1148	-22.9508	-20.765												1
		0	-9.67742	-24.1935	5.91398	2.68817	2.15054	2.15054	5.37634	6.98925												1
		0	-8.80829	-21.2435	2.07254	0	-16.0622	-15.544	-23.8342	-24.8705												1
		0	-9.74359	-20	8.71795	3.58974	-1.02564	-1.53846	-7.17949	-6.66667												1
		0	-14.2857	-22.449	-16.3265	-8.6735	-19.898	-20.9184	-29.0816	-31.6327												1
		0	-6.41711	-24.5989	6.95187	2.6738	2.13904	-3.20856	-9.09091	-12.2995												1
		0	-16.5	-29	-8.5	-14.5	-21	-24.5	-28.5	-27.5												1
		0	-10.1604	-23.5294	1.60428	1.06952	-5.34759	-10.1604	-13.9037	-14.4385												1
		0	-9.57447	-27.1277	6.38298	-3.7234	-7.97872	-9.57447	-17.5532	-20.2128												1
		0	-9.69388	-25	6.63265	2.04082	1.53061	0	-9.69388	-8.67347												1
		0	-11.828	-29.0323	0.537634	-4.3011	-13.4409	-15.0538	-23.1183	-22.5806												1
		0	-15.1042	-33.3333	-8.85417	-8.8542	-18.75	-22.9167														1
		0	-7.5	-24	1	-1.5	-6.5	-8.5	-16	-13.5												1
		0	-6.59898	-20.3046	10.6599	1.52284	-12.1827	-17.7665	-24.3655	-32.9949												1
		0	-10.5263	-28.9474	2.63158	-1.0526	-12.6316	-17.3684	-20.5263	-18.4211												1
		0	-7.77202	-22.2798	6.21762	3.62694	1.5544	-2.59067	-11.399	-12.4352												1
		0	-4.14508	-18.6528	6.21762	1.03627	-8.29016	-9.84456	-9.84456	-9.32642												1
		0	-14.1361	-28.2723	-2.09424	1.04712	-5.2356	-8.37696	-12.5654	-14.1361												1
		0	-7.65027	-19.1257	9.28962	8.19672	4.91803	6.55738	7.65027	11.4754												1
		0	-5.49451	-18.6813	9.34066	9.89011	4.3956	4.3956	-2.1978	-7.69231												1
		0	-11.6162	-24.7475	3.53535	1.0101	-1.51515	1.0101	-3.0303	1.0101												1
		0	-8.06452	-26.3441	5.91398	0.53763	-1.07527	-2.15054	-9.13978	-9.13978												1
		0	-12.5	-27.7174	3.80435	0.54348	1.08696	0.543478	-8.69565													1
		0	-8.51064	-20.2128	7.44681	2.12766	2.12766	0.531915	6.38298	10.1064												1
		0	-5.78947	-26.8421	4.21053	1.57895	-1.57895	-1.05263	1.57895	3.15789												1
		0	-9.39227	-33.1492																		1
	n	81	81	81	80	79	79	76	72	69

## Sheet: Fig. 1c
Fig. 1c
GvHD index score during the course of acute GvHD driven by allogeneic transplantation (Balb/c to C57bl/6)
		day 0	day 4	day 7	day 11	day 14	day 18	day 21	day 25	day 28
	Exp1	0	2	5	1	6	7	7	8	8
		0	2	5	1	4	5	5	7	6
		0	2	5	1	4	4	4	6	6
		0	2	5	1	5	5	8
		0	2	4	3	5	7
		0	1	5	1	3	4	5	5	6
		0	1	5	1	2	5	5	8	7
		0	1	4	1	4	3	3	7	6
		0	2	5	1	2	3	5	7	6
	Exp 2	0	2	5	2	2	4	6	6	8
		0	2	5	2	2	2	4	6	6
		0	1	5	2	2	3	6	7	7
		0	2	5	2	2	2	6	7	8
		0	1	5	2	2	3	4	5	6
		0	1	5	2	2	1	3	3	5
		0	2	5	2	4	3	5	7	6
		0	1	5	2	2	1	4	6	4
		0	2	5	2	2	2	4	5	7
		0	2	5	2	3	5	6	8	11
		0	2	6	3	4	6	8	9	9
		0	2	6	2	2	2	3	2	4
		0	2	6	4	2	1	3	4	5
		0	2	5	2
		0	2	5	2	2	2	3	4	5
		0	1	5	2	2	3	5	5	5
		0	2	6	2	3	5	7	10	11
	Exp 3	0	0	6	6	3	6	6	7	8
		0	1	5	3	2	6	6	6	6
		0	1	6	4	6	7	9	10	10
		0	1	6	2	2	5	5	5	6
		0	0	6	4	3	5	4	5	4
		0	1	6	3	2	6	7	7	7
		0	1	6	6	6	7
		0	0	6	6	5	8	9	8
		0	1	6	5	3	6	7	6	7
		0	1	6	2	3	5	5	5	5
		0	0	6	3	3	4	4	2	4
		0	1	6	2	2	6	7	7	10
		0	1	6	2	3	7	7	7	7
		0	0	5	2	3	5	5	6	5
		0	0	6	2	3	7	6	5	7
		0	0	5	2	2	4	3	2	5
		0	1	6	3	4	6
		0	0	6	5	3	5	6	7	7
		0	0	6	1	2	6	6	7	7
		0	1	6	3	2	6	5	6	7
		0	1	6	2	2	7	7	7	7
		0	1	6	5	4	6	6	8	7
		0	0	6	2	2	6	6	6	7
		0	1	6	2	2	7	6	6	7
		0	1	6	2	2	4	2	4	5
	Exp 4	0	1	5	3	3	3	2
		0	1	6	3	3	2	3
		0	2	7	5	5	6	8	9
		0	1	7	4	3	4	4	2	7
		0	2	7	3	2	3	7	8	8
		0	1	6	3	2	2	2	3	9
		0	1	5	3	1	5	6	9	7
		0	1	5	3	1	0	2	6	7
		0	2	5	5	4	5	6	7	6
		0	1	6	3	3	2	3	6	8
		0	2	5	4	5	6	6	7	5
		0	2	5	3	2	4	4	4	8
		0	1	5	3	3	3	5	8	5
		0	2	6	4	3	4	6	7	7
		0	2	5	3	3	6	5	7	8
		0	1	5	3	2	1	2
		0	1	6	3	2	2	4	7	5
		0	1	6	3	3	3	5	6	5
		0	2	5	3	3	4	5	6	4
		0	1	6	3	3	2	3	3	2
		0	1	3	3	3	4	4	2	3
		0	2	4	3	3	3	4	1	4
		0	1	4	3	2	3	2	5	6
		0	1	5	3	3	2	1	5	6
		0	2	4	3	3	1	3	5	2
		0	1	6	3	3	3	4	2	3
		0	2	5	3	3	2	3	2
		0	1	7	3	3	2	3	11	5
		0	2	7	4	4	6	8	7	8
		0	1	8
	n	81	81	81	80	79	79	76	72	69

## Sheet: Fig.2b
Fig. 2b
% CD8 T cell subset among PD-1+ CD8+ T cells and their absolute number at day 7 and day 28 post transplantation
	1) Frequency	TCF1+Tim-3-			TCF1-Tim-3-			TCF1-Tim-3+
		day 7	day 28		day 7	day 28		day 7	day 28
		9.92	16.8		1.42	41.9		84.3	40.9
		16.7	16.2		1.66	40.9		78.7	42.4
		8.2	15.4		3.31	39.9		87.2	43.9
		20.5	13.6		2.62	47.4		74	38.4
			11.4			45.5			42.6
		10.8	17.4		2.68	46.1		85.3	33.2
		9.14	15.1		2.33	47.7		87.4	35.3
		15.3	12.3		3	54.1		80.1	31.4
		20.3	11.4		3.3	44.2		74.3	42.9
		18.3	17.9		2.69	50.1		77.2	29.9
	2) Absolute number	TCF1+Tim-3-			TCF1-Tim-3-			TCF1-Tim-3+
		day 7	day 28		day 7	day 28		day 7	day 28
		109929	5109		15735.8	12742.1		934174	12438
		141845	8494.27		14099.5	21445.4		668453	22231.9
		79741.4	16982.6		32188.3	44000.3		847982	48411.4
		171654	9151.67		21938.2	31896.3		619628	25840
			9588.17			38268.6			35829.5
		141702	64670.6		35163	171340		1.11918e+06	123394
		120353	26474		30680.9	83629.7		1.15086e+06	61889.5
		348755	59098		68383.4	259935		1.82584e+06	150868
		381368	66758.9		61995.8	258837		1.39584e+06	251224
		468704	49639		68896.9	138934		1.97726e+06	82916.5

## Sheet: Fig. 3c
Fig. 3c
The origin of CD8 T cells observed in the spleen of recipient CD45.2 C57bl/6 mice
	Spleen	Bone marrow	host
	87	7.23	3.9
	87.2	7.39	3.1
	85.3	8.63	3.98
	87.4	7.5	2.43
	87.3	8.62	2.13

## Sheet: Fig. 3e
Fig. 3e
The frequency of PD-1+ CD8 T cells among splenocytes-derived CD8 T cells in the syngeneic transplantation model
	8.95
	8.58
	11.67
	9.94
	12.39

## Sheet: Fig. 3g
Fig. 3g
The frequency of PD-1+ CD8 T cells among CD8 T cells in the spleen of acute GvHD recipient mice after MHC-matched, minor Ag-mismatched transplantation
	38.3
	37.1
	33.7
	37.3
	41.9

## Sheet: Fig. 3i
Fig. 3i
The frequency of TCF1+ cells among PD-1+ CD8 T cells in the spleen of acute GvHD recipient mice after MHC-matched, minor Ag-mismatched transplantation
	25.2
	24.1
	25.6
	24.4
	18.3

## Sheet: Fig. 3k
Fig. 3k
The frequency of PD-1+ CD8 T cells among CD8 T cells in the spleen of acute GvHD recipient mice after xenogeneic transplantation
	95.4
	95
	89.6
	88.4
	93

## Sheet: Fig. 3m
Fig. 3m
The frequency of TCF1+ cells among PD-1+ CD8 T cells in the spleen of acute GvHD recipient mice after xenogeneic transplantation
	15.5
	11.66
	18.14
	15.88
	15.29

## Sheet: Fig. 3o
Fig. 3o
The frequency of human CD8 T cell subsets based on their CCR7 and CD45RA expression among PD-1+ CD8 T cells in the spleen of acute GvHD recipient mice after xenogeneic transplantation
	TCF1-PD-1+					TCF1+PD-1+
	Tn	Tcm	Tem/eff	Temra		Tn	Tcm	Tem/eff	Temra
	0.035	3.59	95.3	1.05		0.2	61.8	37.9	0.098
	0.026	1.79	96.6	1.54		0.27	54.4	45.2	0.2
	0.00986	2.63	96.6	0.72		0.22	54.1	45.5	0.18
	0.03	1.51	96.2	2.22		0.21	42.2	57.3	0.27
	0.00953	2.08	96.5	1.44		0.38	53.9	45.4	0.38

[truncated: 27 more sheets: Fig. 4b, Fig. 4d, Fig. 4g, Fig. 5d, Fig. 5e, Fig. 5f, Fig. 6c, Fig. 7e, Fig. 7g, Fig. 8c, Fig. 8e, Fig. 9b, Fig. 9d, Sup Fig. 1b, Sup Fig. 2a, Sup Fig. 2b, Sup Fig. 3c, Sup Fig. 4a, Sup Fig. 4b, Sup Fig. 4c …]
